# Supplementary material for: Antibiotic resistance in mucosal bacteria from high Arctic migratory salmonids
Source: Environ Microbiol Rep. 2021 Jun 9;14(3):385–90. doi: 10.1111/1758-2229.12975 (PMC9292178; doi:10.1111/1758-2229.12975)
Supplement: Supplementary file 2 — Table S1 Genera comparison of mucosa microbial community cultured in 10% TSB‐ASW media for individual fish samples in absence (C, Control) and presence of antibiotics (A, Ampicilin; K, Kanamycin; T, Tetracycline; S, Streptomycin; Ch, Chloramphenicol). [file EMI4-14-385-s002.xlsx]

## Sheet: Table S1
Genus	78-C2	78-A2	78-K1	78-T2	78-S2	78-Ch	633-C1	633-A2	633-K2	633-T2	633-S1	633-Ch	803-C2	803-A1	803-K1	803-T2	803-S2	803-Ch	824-C2	824-A1	824-K2	824-T2	824-S1	824-Ch	880-C2	880-A2	880-K1	880-T1	880-S2	880-Ch	885-C2	885-A2	885-K1	885-T1	885-S2	885-Ch	886-C1	886-A1	886-K2	886-T1	886-S2	886-Ch	888-C2	888-A1	888-K1	888-T1	888-S1	888-Ch	2126-C1
Aerococcus	0	0	0	0	0	0	0	0	0	0	0	0	0	0	0	0	0	0	0	0	0	0	0	0	0	0	0	0	0	0	0	0	0	0	0	0	0	0	0	0	0	0	0.139033	0.0506269	0.0675418	0.222485	0.117354	0.53928	0
Agrobacterium	0	0	0.00294464	0.00288867	0	0	0	0	0	0	0	0	0	0	0	0	0	0	0	0	0	0.00288027	0	0.0176346	0	0	0	0	0	0	0	0	0.0176803	0	0	0.0146817	0	0	0.00294455	0	0	0.0292912	0	0	0	0.00288942	0.00293384	0.0145751	0
Alkanindiges	0	0	0	0	0	0	0	0	0	0.00286837	0	0.00288984	0	0	0	0	0	0	0	0	0	0	0	0.0029391	0	0	0	0.00290107	0	0.0058389	0	0	0.00294672	0	0	0	0	0	0	0.00291129	0	0	0.0532466	0.0804074	0	0	0	0	0.230688
Arthrobacter	0.00590023	0	0.00588928	0.0491074	0.0058627	0.315753	0	0	0.00291019	0.0143419	0	0.407467	0	0	0.011755	0.00286837	0	0.09035	0	0	0.0088334	0.0288027	0	0.0999295	0.00291809	0	0.0147319	0.0435161	0.0088321	0.00875836	0.00293238	0	0.0412541	0.0290293	0.0146662	0.00587268	0	0	0.00588911	0.00582259	0	0.049795	0	0	0.0058732	0.0115577	0	0.0291503	0.11214
Bacillus	0	0	0	0	0	0.00292363	0	0	0	0	0	0.00866952	0	0	0	0.00573674	0	0	0	0	0.00294447	0	0	0.0529038	0	0	0	0	0	0.0291945	0.00293238	0	0	0.00870878	0	0	0.00878426	0.00296121	0.026501	0.0727823	0	0.114236	0	0	0	0	0	0	0.038448
Carnobacterium	44.0422	37.3311	50.0766	10.1017	34.9065	26.0876	61.5103	0.0171674	87.8674	0.054499	44.3062	0.202289	21.7239	48.3843	43.7346	2.71922	32.9842	24.2371	27.6231	43.7746	65.7411	6.84352	47.5462	27.8597	25.221	47.9992	45.8515	9.17319	39.7327	16.7839	31.1624	55.294	50.0501	14.6482	39.1851	32.8606	36.6011	45.4279	58.367	21.6891	29.2189	36.6696	29.2708	34.331	46.7066	7.32179	37.0632	20.7492	24.03
Enterococcus	0	0	0	0	0	0	0	0	0	0	0	0	0	0	0	0	0	0	0	0	0	0	0	0	0	0	0	0	0	0	0	0	0	0	0	0	0	0	0	0	0	0	0.00887443	0	0	0.0288942	0.00586768	0.0378954	0
Frigoribacterium	0	0	0.00294464	0.0144434	0	0.0116945	0	0	0	0.054499	0	0.0751358	0	0	0.00881627	0	0	0	0	0	0.00588893	0	0	0	0	0	0	0	0.00588807	0	0	0	0	0	0	0	0	0	0	0	0	0	0	0	0	0	0	0.00874508	0.006408
Granulicatella	3.27463	3.41323	3.33628	1.3779	3.10723	2.43246	3.01654	0	1.40562	0.00286837	3.45274	0.0404578	2.62261	3.47286	3.21206	0.418782	2.91665	2.16257	2.97619	3.31256	2.70302	0.924566	3.37558	2.4806	2.75759	3.60267	2.96405	1.16913	3.11479	1.86553	2.7623	3.2259	3.05575	1.55307	2.87751	2.73961	2.93101	3.31063	2.74727	2.36979	2.86282	2.84124	2.87827	2.93934	3.1451	0.95062	3.02479	2.06675	0.3204
Halospirulina	0	0	0	0	0	0	0	0.00286123	0	0.00286837	0	0	0	0	0	0	0.0117017	0	0	0	0	0	0	0.273336	0.00291809	0	0.00294638	0.00290107	0	0.0379529	0	0.00294603	0	0	0	0.0117454	0	0	0	0.00291129	0	0.00292912	0.00295814	0	0	0.00288942	0	0	0
Janthinobacterium	0	0	0	0.00288867	0	0.0087709	0	0.00286123	0	0	0	0.234077	0.00291401	0	0.00587751	0.022947	0.0117017	0.151555	0	0	0.00294447	0.0489645	0.0029404	0.108747	0.0116724	0	0.023571	0.101538	0.00588807	0.16057	0.00586476	0	0.0383074	0.0522527	0.0263992	0.0557905	0	0.00592242	0.00883366	0.00873388	0	0.0673697	0.00591628	0	0.0088098	0.0115577	0.0117354	0.0291503	0.003204
Kocuria	0.00295011	0	0.00588928	0.00866601	0	0.0730909	0	0	0	0.00286837	0	0.0982545	0	0	0.00587751	0.00286837	0	0.00582903	0	0	0	0.0115211	0	0.0117564	0	0	0.00294638	0.0174064	0	0.00291945	0	0	0.00884017	0.0116117	0	0.00587268	0	0	0	0	0	0.026362	0	0	0	0	0	0.00583005	0.003204
Massilia	0	0	0	0	0	0	0	0	0	0	0	0.0346781	0.00291401	0	0	0.00286837	0.00585086	0.0320597	0	0	0	0.0144013	0	0.029391	0	0	0.00589275	0.0232086	0.00294403	0.032114	0.00293238	0	0	0.0174176	0.00293324	0.0146817	0	0	0.0117782	0.00873388	0	0.00585823	0	0	0	0.00577884	0	0.0174902	0
Micrococcus	0	0	0	0	0	0	0	0	0.00291019	0	0.002941	0	0	0	0	0	0	0.0174871	0	0	0	0.00288027	0	0.0176346	0	0	0	0.00290107	0	0.0116778	0.00879714	0	0.0117869	0.0116117	0	0.00587268	0	0	0	0	0	0	0	0	0	0	0.00293384	0	0
Pseudochrobactrum	0	0	0	0	0	0	0	0	0	0	0	0	0	0	0	0	0	0	0	0	0	0	0	0	0	0	0	0	0	0	0	0	0	0	0	0	0	0	0.00294455	0	0	0	0	0	0	0	0	0	0.009612
Pseudoclavibacter	0	0	0	0	0	0	0	0	0	0	0	0	0	0	0	0	0	0	0	0	0	0	0	0	0	0	0	0	0	0.0408723	0	0	0	0	0	0	0	0	0	0	0	0	0	0	0	0	0	0	0
Pseudomonas	0	0	0.00883392	0.00866601	0	0.0087709	0	0	0	0.00860511	0	0.17628	0.00874202	0.00294559	0.00587751	0.022947	0.00877629	0.0641194	0	0	0.00588893	0.11233	0.0029404	0.238067	0.00875427	0	0.0265174	0.156658	0.0529926	0.181006	0.0293238	0.00589206	0.0913484	0.107408	0.0263992	0.114517	0.00292809	0	0.00588911	0.0232903	0.0146212	0.105448	1.979	2.7279	0.0264294	0.0346731	0.00880153	0.0932809	69.1423
Psychrobacter	52.6684	59.2557	46.5607	88.4251	61.9804	71.0356	35.4731	99.9771	10.7211	99.848	52.2381	98.6042	75.6389	48.1399	53.0093	96.8018	64.0582	73.2156	69.4007	52.9128	31.5294	92.0015	49.0723	68.772	71.9951	48.3982	51.1019	89.3037	57.073	80.8396	66.0225	41.4712	46.6761	83.5607	57.8669	64.159	60.4562	51.2526	38.8181	75.8042	67.9036	60.0849	65.6589	59.8678	50.0396	91.4069	59.7624	76.3999	6.10362
Sphingomonas	0	0	0	0	0	0.0087709	0	0	0	0	0	0.0809155	0	0	0	0	0.00292543	0	0	0	0	0.0086408	0	0.0176346	0	0	0	0	0	0	0	0	0.00294672	0	0	0	0	0	0	0	0	0	0	0	0	0	0	0	0
Staphylococcus	0.00590023	0	0	0.00866601	0	0.0146182	0	0	0	0.00860511	0	0.0346781	0	0	0.00587751	0	0	0.0233161	0	0	0	0	0	0.0176346	0	0	0.00589275	0.00290107	0.00294403	0	0	0	0.00294672	0	0	0.0117454	0	0	0.00294455	0.0116452	0	0.00292912	0.00295814	0.00297805	0	0	0	0.00874508	0
Table S1. Genera comparison of mucosa microbial community cultured in 10% TSB-ASW media for individual fish samples in absence (C, Control) and presence of antibiotics (A, Ampicilin; K, Kanamycin; T, Tetracycline; S, Streptomycin; Ch, Chloramphenicol).
[truncated: 5 more columns]
